# Supplementary material for: A Toolbox for Spatiotemporal Analysis of Voltage-Sensitive Dye Imaging Data in Brain Slices
Source: PLoS One. 2014 Sep 26;9(9):e108686. doi: 10.1371/journal.pone.0108686 (PMC4178182; doi:10.1371/journal.pone.0108686)
Supplement: Dataset S1 — VSDI toolbox software. (ZIP) [file pone.0108686.s008.zip]

Archive with 81 entries (68 files):
- VSDItoolbox/
- VSDItoolbox/anat/
- VSDItoolbox/anat/rasterCompareAnatomy.m
- VSDItoolbox/anat/rasterMeasureAnatomy.m
- VSDItoolbox/cv/
- VSDItoolbox/cv/rasterConductionVelocity.m
- VSDItoolbox/cv/rasterFindTdepol.m
- VSDItoolbox/cv/signalPeaks.m
- VSDItoolbox/extras/
- VSDItoolbox/extras/daopen.m
- VSDItoolbox/extras/rasterBinOut.m
- VSDItoolbox/extras/signalDFoverF.m
- VSDItoolbox/extras/VSDthreshMovie.m
- VSDItoolbox/fileInOut/
- VSDItoolbox/fileInOut/rasterList_Create.m
- VSDItoolbox/fileInOut/rasterList_LoadStack.m
- VSDItoolbox/generalFun/
- VSDItoolbox/generalFun/convRepEdge.m
- VSDItoolbox/generalFun/medfilt1RepEdge.m
- VSDItoolbox/generalFun/nanconvRepEdge.m
- VSDItoolbox/image/
- VSDItoolbox/image/insertConstantRows.m
- VSDItoolbox/image/rasterFindZeroRows.m
- VSDItoolbox/image/rasterStackCoalign.m
- VSDItoolbox/image/stretchImage.m
- VSDItoolbox/movie/
- VSDItoolbox/movie/colormapMovieClassic.mat
- VSDItoolbox/movie/movieSDthresh.m
- VSDItoolbox/movie/SDthresh.m
- VSDItoolbox/movie/writeTiffMovie.m
- VSDItoolbox/plot/
- VSDItoolbox/plot/colorizeRaster.m
- VSDItoolbox/plot/colormapPurpleGrayRed.mat
- VSDItoolbox/plot/dotPlot.m
- VSDItoolbox/plot/hippoMovie.m
- VSDItoolbox/plot/hippoMovie2.m
- VSDItoolbox/plot/polyPlot.m
- VSDItoolbox/plot/rasterPlotMultiregion.m
- VSDItoolbox/plot/rasterPlotPoly.m
- VSDItoolbox/plot/rasterPlotRaster.m
- VSDItoolbox/plot/tStatHeatMapLog.m
- VSDItoolbox/rasterizeMain.m
- VSDItoolbox/ROI/
- VSDItoolbox/ROI/adjustRegions.m
- VSDItoolbox/ROI/createNewROIlines.m
- VSDItoolbox/ROI/createNewROIs.m
- VSDItoolbox/ROI/drawAllROIlines.m
- VSDItoolbox/ROI/drawAllROIs.m
- VSDItoolbox/ROI/findSpotCentroid.m
- VSDItoolbox/ROI/hRegionToPolyRegion.m
- VSDItoolbox/ROI/impolyCellDelete.m
- VSDItoolbox/ROI/maskedSigs.m
- VSDItoolbox/ROI/pickROI.m
- VSDItoolbox/ROI/polyGeomToRaster2.m
- VSDItoolbox/ROI/rasterOut.m
- VSDItoolbox/ROI/roiDrawLines.m
- VSDItoolbox/ROI/roiDrawPoly.m
- VSDItoolbox/ROI/segmentRegion3.m
- VSDItoolbox/ROI/translatePoly.m
- VSDItoolbox/ROI/vector/
- VSDItoolbox/ROI/vector/encircledPointPolyList.m
- VSDItoolbox/ROI/vector/findPerpVect.m
- VSDItoolbox/ROI/vector/getPolyPathBetweenPts.m
- VSDItoolbox/ROI/vector/insertPointIntoVector.m
- VSDItoolbox/ROI/vector/intLinePolyList.m
- VSDItoolbox/ROI/vector/polyIntPoly.m
- VSDItoolbox/SAMPLE_DATA/
- VSDItoolbox/SAMPLE_DATA/geometrySlice1.mat
- VSDItoolbox/SAMPLE_DATA/geomsAnatomicalAnalysis.mat
- VSDItoolbox/SAMPLE_DATA/rastersRecording1.mat
- VSDItoolbox/SAMPLE_DATA/scStim_velocityData.mat
- VSDItoolbox/SAMPLE_DATA/VSDIrecording1.mat
- VSDItoolbox/SAMPLE_DATA/VSDIta10_permTestOutput.mat
- VSDItoolbox/SAMPLE_DATA/VSDIta10recordings.mat
- VSDItoolbox/stats/
- VSDItoolbox/stats/rasterCellStackToMatStack.m
- VSDItoolbox/stats/rasterPermTestCompare.m
- VSDItoolbox/stats/rasterPermTestIterate.m
- VSDItoolbox/stats/rasterTtestContinuousVarInput.m
- VSDItoolbox/supportingInformation2_VSDItoolbox_BourgeoisEB_forSubmit_v093.docx
- VSDItoolbox/userSettings.m
