# Supplementary material for: A Toolbox for Spatiotemporal Analysis of Voltage-Sensitive Dye Imaging Data in Brain Slices
Source: PLoS One. 2014 Sep 26;9(9):e108686. doi: 10.1371/journal.pone.0108686 (PMC4178182; doi:10.1371/journal.pone.0108686)
Supplement: Dataset S1 — VSDI toolbox software. (ZIP) [file pone.0108686.s008.zip › VSDItoolbox/plot/colorizeRaster.m]

function colorRasterOut = colorizeRaster(rasterIn)

load('colormapPurpleGrayRed.mat','myCmap') % COLOR colormap for hippoMovie
% load('colormapBlackAndWhite.mat','myCmap') % BLACK AND WHITE colormap for hippoMovie

fakeMov=cat(3,rasterIn,rasterIn); % make a 2 frame "movie" to make hippoMovie happy
[prettyMov] = hippoMovie2(fakeMov,zeros(size(rasterIn)),0.00125,myCmap);
colorRasterOut=squeeze(prettyMov(:,:,:,1));
        
