# Supplementary material for: A Toolbox for Spatiotemporal Analysis of Voltage-Sensitive Dye Imaging Data in Brain Slices
Source: PLoS One. 2014 Sep 26;9(9):e108686. doi: 10.1371/journal.pone.0108686 (PMC4178182; doi:10.1371/journal.pone.0108686)
Supplement: Dataset S1 — VSDI toolbox software. (ZIP) [file pone.0108686.s008.zip › VSDItoolbox/ROI/drawAllROIlines.m]

function h = drawAllROIlines(regionLines)
% DRAWALLROILINES plots the outlines of the regions defined in REGIONPOLY.

if iscell(regionLines),
    h=cell(size(regionLines)); % preallocate
    for i=1:length(regionLines),
        h{i} = drawAllROIlines(regionLines{i}); % if h is a cell, go a level deeper into the cell structure and recurse
    end
    
else
    h = roiDrawLines(regionLines); % draw new IMPOLYs from regionLines
end
