# Supplementary material for: A Toolbox for Spatiotemporal Analysis of Voltage-Sensitive Dye Imaging Data in Brain Slices
Source: PLoS One. 2014 Sep 26;9(9):e108686. doi: 10.1371/journal.pone.0108686 (PMC4178182; doi:10.1371/journal.pone.0108686)
Supplement: Dataset S1 — VSDI toolbox software. (ZIP) [file pone.0108686.s008.zip › VSDItoolbox/ROI/impolyCellDelete.m]

function impolyCellDelete(h)
% recursively delete all impoly objects in the cell array of impoly objects 'h'.

if iscell(h),
    for i=1:length(h),
        impolyCellDelete(h{i})
    end
else
    for i=1:length(h),
        delete(h(i))
    end
end
