# Supplementary material for: A Toolbox for Spatiotemporal Analysis of Voltage-Sensitive Dye Imaging Data in Brain Slices
Source: PLoS One. 2014 Sep 26;9(9):e108686. doi: 10.1371/journal.pone.0108686 (PMC4178182; doi:10.1371/journal.pone.0108686)
Supplement: Dataset S1 — VSDI toolbox software. (ZIP) [file pone.0108686.s008.zip › VSDItoolbox/ROI/pickROI.m]

function [hMask,poly] = pickROI(color)
% PICKROI calls IMPOLY to accept a user input
% polygonal region mask.  The color of the mask
% is then changed to COLOR.  PICKROI returns both
% the handle to the impoly object (HMASK) and the 
% coordinates of the vertices (POLY).

hMask = impoly(gca);
setColor(hMask,color);
poly=getPosition(hMask); % return the vertices of the selected polygon - note that these can change if the user moves any points in the polygon or drags to translate the polygon
