# Supplementary material for: A Toolbox for Spatiotemporal Analysis of Voltage-Sensitive Dye Imaging Data in Brain Slices
Source: PLoS One. 2014 Sep 26;9(9):e108686. doi: 10.1371/journal.pone.0108686 (PMC4178182; doi:10.1371/journal.pone.0108686)
Supplement: Dataset S1 — VSDI toolbox software. (ZIP) [file pone.0108686.s008.zip › VSDItoolbox/ROI/roiDrawPoly.m]

function h = roiDrawPoly(poly,color)
% given the coordinates of vertices of a region-of-interest polygon,
% ROIDRAWPOLY calls IMPOLY to draw the polygon.  
% ROIDRAWPOLY returns a handle to the resulting IMPOLY object.
% The main operation performed by ROIDRAWPOLY is reformatting 
% the coordinate list in a form that is acceptable to 
% IMPOLY's (silly) coordinate list format.

% poly is a 2D array that is [ri, ci]
ri=poly(:,1);
ci=poly(:,2);

coordlist='['; % start text string (for formatting coordinates in IMPOLY's silly format)
for i=1:length(ri),
    coordlist = [coordlist num2str(ri(i)) ',' num2str(ci(i)) '; '];
end
coordlist=coordlist(1:end-1); % remove last space from the list
coordlist(end)=']'; % replace last char in coordlist (which was a semicolon) with a closing bracket

h = impoly(gca,eval(coordlist));
setColor(h,color);
