# Supplementary material for: A Toolbox for Spatiotemporal Analysis of Voltage-Sensitive Dye Imaging Data in Brain Slices
Source: PLoS One. 2014 Sep 26;9(9):e108686. doi: 10.1371/journal.pone.0108686 (PMC4178182; doi:10.1371/journal.pone.0108686)
Supplement: Dataset S1 — VSDI toolbox software. (ZIP) [file pone.0108686.s008.zip › VSDItoolbox/ROI/translatePoly.m]

function polyOut = translatePoly(poly,vectorRC)

% MASKOUT translates the vertices of a polygon in the direction VECTORRC

if iscell(poly),
    polyOut = cell(size(poly)); % preallocate cell array output
    for i=1:length(poly),
        polyOut{i} = translatePoly(poly{i},vectorRC); % if the current level of POLY is a cell, go a level deeper and recurse
    end
elseif isempty(poly), % if poly is empty, return an empty array
    polyOut = [];    
else
    polyOut=zeros(size(poly));
    polyOut(:,1)=poly(:,1)+vectorRC(1);
    polyOut(:,2)=poly(:,2)+vectorRC(2);
end
