# Supplementary material for: A Toolbox for Spatiotemporal Analysis of Voltage-Sensitive Dye Imaging Data in Brain Slices
Source: PLoS One. 2014 Sep 26;9(9):e108686. doi: 10.1371/journal.pone.0108686 (PMC4178182; doi:10.1371/journal.pone.0108686)
Supplement: Dataset S1 — VSDI toolbox software. (ZIP) [file pone.0108686.s008.zip › VSDItoolbox/stats/rasterCellStackToMatStack.m]

function rasterMatStack = rasterCellStackToMatStack(rasterCellArray)
% given a 1-D cell array RASTERCELLARRAY, where each cell contains a raster
% of the same size, RASTERCELLSTACKTOMATSTACK returns a regular 3D matrix,
% with dimensions [rasterSpatialDimension, rasterTemporalDimension, rasterNumber].

rasterSz = size(rasterCellArray{1});
nRasters = length(rasterCellArray);

rasterMatStack = zeros(rasterSz(1),rasterSz(2),nRasters); % preallocate

for i=1:nRasters,
    rasterMatStack(:,:,i) = rasterCellArray{i};
end
